# Supplementary material for: Investigation of Antithrombotic Activity and In Vivo Effective Forms of Kaempferitrin Using FeCl3-Induced Rat Arterial Thrombosis and UHPLC-Q-Exactive Orbitrap MS
Source: Molecules. 2025 Nov 16;30(22):4434. doi: 10.3390/molecules30224434 (PMC12655163; doi:10.3390/molecules30224434)
Supplement: Supplementary file 1 [file molecules-30-04434-s001.zip]

Archive with 1 entries (1 files):
- molecules-3896395-supplementary.pdf
